# Supplementary material for: The Integrative Taxonomic Approach Reveals Host Specific Species in an Encyrtid Parasitoid Species Complex
Source: PLoS One. 2012 May 30;7(5):e37655. doi: 10.1371/journal.pone.0037655 (PMC3364285; doi:10.1371/journal.pone.0037655)
Supplement: File S1 — COI diagnosing character states for E. sasakii populations. Column ‘group’ gives population, ‘pos’ is COI site position, ‘state’ is diagnostic character state, and ‘conf’, confidence value. (TXT) [file pone.0037655.s001.txt]

NODE	GROUP	POS	STATE	CONF
0	0	0	A	1.000000
0	0	10	A	1.000000
0	0	1072	G	1.000000
0	0	115	G	1.000000
0	0	128	G	1.000000
0	0	130	A	1.000000
0	0	148	A	1.000000
0	0	160	G	1.000000
0	0	166	A	0.600000
0	0	166	G	0.400000
0	0	175	T	1.000000
0	0	187	T	1.000000
0	0	19	A	1.000000
0	0	2	C	1.000000
0	0	20	G	1.000000
0	0	202	A	1.000000
0	0	208	T	1.000000
0	0	211	C	1.000000
0	0	220	T	1.000000
0	0	226	T	1.000000
0	0	229	A	1.000000
0	0	241	A	1.000000
0	0	250	G	1.000000
0	0	253	G	1.000000
0	0	256	G	0.400000
0	0	259	A	1.000000
0	0	262	A	1.000000
0	0	271	G	1.000000
0	0	280	A	1.000000
0	0	289	T	1.000000
0	0	292	A	1.000000
0	0	295	T	1.000000
0	0	298	A	1.000000
0	0	307	G	1.000000
0	0	310	T	1.000000
0	0	313	C	0.400000
0	0	313	T	0.600000
0	0	316	G	1.000000
0	0	346	G	1.000000
0	0	349	A	1.000000
0	0	358	C	1.000000
0	0	361	A	1.000000
0	0	367	T	1.000000
0	0	397	A	1.000000
0	0	40	G	1.000000
0	0	415	G	1.000000
0	0	43	A	1.000000
0	0	457	G	1.000000
0	0	463	G	0.400000
0	0	469	A	1.000000
0	0	470	C	0.600000
0	0	472	G	1.000000
0	0	487	G	1.000000
0	0	490	G	0.400000
0	0	493	A	0.700000
0	0	494	T	1.000000
0	0	496	G	1.000000
0	0	5	T	1.000000
0	0	52	G	1.000000
0	0	520	G	1.000000
0	0	526	A	0.600000
0	0	526	G	0.400000
0	0	527	C	1.000000
0	0	547	A	1.000000
0	0	55	T	1.000000
0	0	556	A	1.000000
0	0	559	G	1.000000
0	0	58	G	1.000000
0	0	589	T	1.000000
0	0	595	T	1.000000
0	0	598	T	1.000000
0	0	604	T	1.000000
0	0	61	G	0.400000
0	0	613	T	0.200000
0	0	616	G	1.000000
0	0	625	T	1.000000
0	0	67	A	0.600000
0	0	67	G	0.400000
0	0	7	G	1.000000
0	0	73	T	1.000000
0	0	79	A	1.000000
0	0	85	C	0.600000
0	0	85	T	0.400000
0	0	94	G	1.000000
0	1	0	T	1.000000
0	1	10	G	1.000000
0	1	115	T	1.000000
0	1	128	A	1.000000
0	1	130	T	1.000000
0	1	148	T	1.000000
0	1	16	G	0.878788
0	1	160	G	1.000000
0	1	163	G	0.060606
0	1	166	C	1.000000
0	1	169	T	0.545455
0	1	175	A	1.000000
0	1	187	C	1.000000
0	1	19	G	1.000000
0	1	191	C	0.060606
0	1	2	T	1.000000
0	1	20	A	1.000000
0	1	202	G	1.000000
0	1	208	C	1.000000
0	1	211	T	1.000000
0	1	220	C	1.000000
0	1	226	A	1.000000
0	1	229	A	1.000000
0	1	241	G	1.000000
0	1	25	T	0.393939
0	1	250	A	1.000000
0	1	253	A	1.000000
0	1	256	C	0.121212
0	1	259	T	1.000000
0	1	262	A	1.000000
0	1	271	A	1.000000
0	1	277	C	0.060606
0	1	280	T	1.000000
0	1	289	C	1.000000
0	1	292	T	1.000000
0	1	295	A	1.000000
0	1	298	T	1.000000
0	1	307	T	1.000000
0	1	310	A	1.000000
0	1	313	T	1.000000
0	1	316	A	1.000000
0	1	325	T	0.181818
0	1	328	C	0.878788
0	1	332	C	0.909091
0	1	346	A	1.000000
0	1	349	C	0.878788
0	1	349	T	0.121212
0	1	358	C	1.000000
0	1	361	T	1.000000
0	1	367	T	1.000000
0	1	397	A	0.454545
0	1	397	G	0.545455
0	1	40	T	1.000000
0	1	415	A	1.000000
0	1	43	G	1.000000
0	1	457	A	1.000000
0	1	469	G	1.000000
0	1	472	A	1.000000
0	1	487	G	1.000000
0	1	494	C	1.000000
0	1	496	T	1.000000
0	1	5	G	1.000000
0	1	52	A	1.000000
0	1	520	A	1.000000
0	1	526	T	1.000000
0	1	527	C	0.939394
0	1	527	T	0.060606
0	1	538	G	0.090909
0	1	544	T	0.878788
0	1	547	T	1.000000
0	1	55	A	1.000000
0	1	556	G	1.000000
0	1	559	G	1.000000
0	1	568	C	0.121212
0	1	58	A	1.000000
0	1	583	A	0.151515
0	1	589	C	1.000000
0	1	595	C	0.878788
0	1	595	T	0.121212
0	1	598	A	0.181818
0	1	598	G	0.818182
0	1	604	A	1.000000
0	1	610	G	0.424242
0	1	616	T	1.000000
0	1	625	C	1.000000
0	1	67	C	0.060606
0	1	67	T	0.939394
0	1	7	C	1.000000
0	1	73	T	1.000000
0	1	79	A	1.000000
0	1	85	G	1.000000
0	1	91	C	0.818182
0	1	94	G	1.000000
0	2	0	T	1.000000
0	2	10	A	1.000000
0	2	115	A	0.125000
0	2	115	G	0.875000
0	2	128	G	1.000000
0	2	13	G	0.825000
0	2	130	T	1.000000
0	2	14	T	0.050000
0	2	148	T	1.000000
0	2	16	G	0.050000
0	2	160	A	1.000000
0	2	166	G	1.000000
0	2	169	A	0.950000
0	2	172	C	0.825000
0	2	175	T	1.000000
0	2	187	T	1.000000
0	2	19	A	1.000000
0	2	2	T	1.000000
0	2	20	G	1.000000
0	2	202	A	1.000000
0	2	206	T	0.100000
0	2	208	T	1.000000
0	2	21	G	0.050000
0	2	211	C	0.600000
0	2	211	T	0.400000
0	2	214	G	0.075000
0	2	22	A	0.950000
0	2	220	T	1.000000
0	2	223	C	0.100000
0	2	226	G	0.950000
0	2	226	T	0.050000
0	2	229	G	1.000000
0	2	232	C	0.075000
0	2	24	C	0.100000
0	2	240	A	0.050000
0	2	241	A	1.000000
0	2	25	T	0.125000
0	2	250	A	1.000000
0	2	253	A	1.000000
0	2	256	C	0.125000
0	2	259	T	1.000000
0	2	262	G	1.000000
0	2	271	A	1.000000
0	2	280	T	1.000000
0	2	283	G	0.325000
0	2	289	T	1.000000
0	2	292	G	1.000000
0	2	295	T	1.000000
0	2	298	G	0.125000
0	2	298	T	0.875000
0	2	301	C	0.100000
0	2	307	A	1.000000
0	2	310	A	1.000000
0	2	313	A	0.425000
0	2	313	G	0.575000
0	2	316	A	1.000000
0	2	325	T	0.775000
0	2	328	C	0.325000
0	2	332	C	0.425000
0	2	346	A	1.000000
0	2	349	T	1.000000
0	2	352	C	0.125000
0	2	358	A	1.000000
0	2	361	T	1.000000
0	2	367	A	1.000000
0	2	368	A	0.050000
0	2	373	G	0.325000
0	2	397	C	0.100000
0	2	397	G	0.075000
0	2	397	T	0.825000
0	2	40	A	1.000000
0	2	415	G	1.000000
0	2	421	G	0.825000
0	2	43	A	0.950000
0	2	43	G	0.050000
0	2	457	A	1.000000
0	2	469	G	1.000000
0	2	470	C	0.850000
0	2	472	G	1.000000
0	2	478	G	0.675000
0	2	481	G	0.125000
0	2	487	A	1.000000
0	2	494	T	1.000000
0	2	496	A	1.000000
0	2	497	T	0.050000
0	2	5	G	1.000000
0	2	52	G	1.000000
0	2	520	A	1.000000
0	2	526	T	1.000000
0	2	527	T	1.000000
0	2	538	G	0.950000
0	2	541	C	0.875000
0	2	544	T	0.950000
0	2	547	A	1.000000
0	2	55	T	1.000000
0	2	556	A	1.000000
0	2	559	A	1.000000
0	2	58	A	1.000000
0	2	589	T	1.000000
0	2	595	C	1.000000
0	2	598	C	0.950000
0	2	598	T	0.050000
0	2	604	T	1.000000
0	2	610	G	0.225000
0	2	613	T	0.250000
0	2	616	A	1.000000
0	2	622	G	0.950000
0	2	625	C	0.150000
0	2	625	T	0.850000
0	2	630	A	0.025000
0	2	633	T	0.025000
0	2	67	C	1.000000
0	2	7	G	1.000000
0	2	73	G	1.000000
0	2	79	G	1.000000
0	2	838	T	1.000000
0	2	85	T	1.000000
0	2	88	C	0.800000
0	2	91	C	0.050000
0	2	94	A	1.000000
0	2	96	A	0.050000
